# Supplementary material for: Screening for Chemical Characterization and Pharmacological Properties of Different Extracts from Nepeta italica
Source: Plants (Basel). 2023 Jul 27;12(15):2785. doi: 10.3390/plants12152785 (PMC10420686; doi:10.3390/plants12152785)
Supplement: Supplementary file 1 [file plants-12-02785-s001.zip]

Archive with 1 entries (1 files):
- plants-2519537-supplementary.pdf
